# Supplementary material for: Validation of a Natural Language Processing Algorithm for the Extraction of the Sleep Parameters from the Polysomnography Reports
Source: Healthcare (Basel). 2022 Sep 22;10(10):1837. doi: 10.3390/healthcare10101837 (PMC9602175; doi:10.3390/healthcare10101837)
Supplement: Supplementary file 1 [file healthcare-10-01837-s001.zip]

Archive with 1 entries (1 files):
- healthcare-1908855-supplementary.pdf
